# Supplementary material for: Causal modelling demonstrates metabolic power is largely affected by gait kinematics and motor control in children with cerebral palsy
Source: PLoS One. 2023 May 24;18(5):e0285667. doi: 10.1371/journal.pone.0285667 (PMC10208503; doi:10.1371/journal.pone.0285667)
Supplement: S1 Data — (XLSX) [file pone.0285667.s001.xlsx]

## Sheet: Sheet 1
DMC
